# Supplementary material for: Frequency of Human papillomavirus in women attending cervical cancer screening program in Chile
Source: BMC Cancer. 2017 Aug 3;17:518. doi: 10.1186/s12885-017-3496-x (PMC5543533; doi:10.1186/s12885-017-3496-x)
Supplement: Supplementary file 1 — Data S1. Specific HPV genotype infecting cervical smears samples from normal epithelium and preneoplastic and neoplastics lesions of the cervix. This data describes for each sample the infecting HPV genotype, according the histology diagnosis. HPV: Human papillomavirus; LSIL: Low-grade squamous intraepithelial lesions; HSIL: High-grade squamous intraepithelial lesions; SCC: Squamous Cervical Carcinoma. (XLS 123 kb) [file 12885_2017_3496_MOESM1_ESM.xls]

## Sheet: Hoja1
Table 2. HPV infection and its association with age.
Age/HPV type	<26 years			27 - 33 years			34 - 41 years			>42 years
Single Infections	p	OR	95% CI	p	OR	95% CI	p	OR	95% CI	p	OR	95% CI
HPV 16	0.040	1.49	1.02 - 2.17	0.080	1.41	0.96 - 2.08	0.048	1.48	1.00 - 2.18	Reference
HPV 18	0.071	0.38	0.13 - 1.09	0.975	1.01	0.45 - 2.30	0.461	1.34	0.61 - 2.93	Reference
HPV 31	0.699	0.83	0.31 - 2.18	0.979	1.01	0.39 - 2.60	0.907	1.06	0.41 - 2.71	Reference
HPV 45	0.061	0.33	0.10 - 1.05	0.846	0.92	0.38 - 2.20	0.562	0.76	0.30 - 1.92	Reference
HPV 58	0.609	1.26	0.52 - 3.04	0.449	0.67	0.23 - 1.90	0.202	0.46	0.14 - 1.52	Reference
HR-HPV	0.406	1.29	0.71 - 2.37	0.410	1.30	0.70 - 2.40	0.122	1.61	0.88 - 2.93	Reference
LR-HPV	0.486	0.66	0.21 - 2.11	0.775	1.16	0.42 - 3.23	0.131	0.30	0.06 - 1.44	Reference
Multiple Infections	p	OR	95% CI	p	OR	95% CI	p	OR	95% CI	p	OR	95% CI
HPV 16/HRs	0.032	2.50	1.08 - 5.77	0.287	1.65	0.66 - 4.11	0.100	2.13	0.87 - 5.22	Reference
HPV 16/LRs	0.875	1.17	0.16 - 8.62	0.697	1.49	0.20 - 10.99	0.029	6.10	1.20 - 30.99	Reference
HPV 18/HRs	0.031	3.77	1.13 - 12.65	0.898	1.11	0.24 - 5.21	0.368	0.36	0.04 - 3.34	Reference
HPV 16/18	0.036	0.34	0.12 - 0.93	0.200	0.53	0.20 - 1.41	0.070	0.37	0.12 - 1.08	Reference
HPV 16/18/HRs	0.134	0.35	0.09 - 1.38	0.692	0.79	0.25 - 2.54	0.269	0.46	0.12 - 1.82	Reference
HRs-HPV	0.040	0.25	0.07 - 0.94	0.715	0.83	0.30 - 2.30	1000	1.00	0.37 - 2.70	Reference
HRs/LRs-HPV	0.111	3.81	0.74 - 19.74	0.107	4.01	0.74 - 21.73	-	0.00	0-.	Reference
Values in bold = p<0.05; OR: Odd ratio; CI: Confidence Interval.
HRs-HPV: High-risk-human papillomavirus. Multiple infections by HPV including 26, 33, 35, 39, 51, 52, 53, 56, 59, 66 and/or 68.
LRs-HPV: Low-risk-human papillomavirus. Multiple infections by HPV including 6, 11, 42, 44, 55, 70, 72, 81 and/or 83.
