# Supplementary material for: Frequency of Human papillomavirus in women attending cervical cancer screening program in Chile
Source: BMC Cancer. 2017 Aug 3;17:518. doi: 10.1186/s12885-017-3496-x (PMC5543533; doi:10.1186/s12885-017-3496-x)
Supplement: Supplementary file 2 — Multiple HPV infection and its association with preneoplastics lesions. Bivariate Logistic Regression analysis between HPV multiple infection and HSIL. OR:Odd ratio; CI: Confidence Interval; HPV: Human papillomavirus HSIL: High-grade squamous intraepithelial lesions; SCC: Squamous Cervical Carcinoma. * HRs-HPV: High-risk-human papillomavirus, infection by HPV 26, 33, 35, 39, 51, 52, 53, 56, 59, 66 and/or 68. ** LRs-HPV: Low-risk-human papillomavirus, infections by HPV including 6, 11, 42, 44, 55, 70, 72, 81 and/or 83. (XLS 24 kb) [file 12885_2017_3496_MOESM2_ESM.xls]

## Sheet: Hoja1
Table 3. HPV single infection and its association with cervical lesion grade.
	LSIL			HSIL			SCC
HPV genotype	p	OR	95% CI	p	OR	95% CI	p	OR	95% CI
HPV 16	Reference			0.001	1.74	1.26 - 2.39	0.007	3.21	1.37 - 7.51
HPV 18	Reference			0.652	1.18	0.57 - 2.46	0.014	4.78	1.38 - 16.62
HPV 31	Reference			0.010	6.54	1.56 - 27.51	-	0.00	0 - .
HPV 45	Reference			0.521	0.78	0.36 - 1.68	0.971	1.04	0.13 - 8.48
HPV 58	Reference			0.485	1.36	0.58 - 3.19	-	0.00	0 - .
HR-HPV	Reference			0.006	0.54	0.35 - 0.84	0.682	0.77	0.22 - 2.70
LR-HPV	Reference			0.492	0.72	0.28 - 1.83	-	0.00	0 - .
Values in bold = p<0.05; OR:Odd ratio; CI: Confidence Interval.
HPV: Human papillomavirus; LSIL: Low-grade squamous intraepithelial lesions ; HSIL: High-grade squamous intraepithelial lesions; SCC: Squamous Cervical Carcinoma.
HR-HPV: High-risk-human papillomavirus, infection by HPV 26, 33, 35, 39, 51, 52, 53, 56, 59, 66 or 68.
LR-HPV: Low-risk-human papillomavirus, infections by HPV including 6, 11, 42, 44, 55, 70, 72, 81 or 83.
